# Supplementary material for: Repeated restraint stress-induced increase in post-surgical somatosensory hypersensitivity and affective responding is mediated by β-adrenergic receptor activation and spinal NLRP3-IL1β signalling in male rats
Source: Neuropsychopharmacology. 2026 Jan 9;51(6):1032–44. doi: 10.1038/s41386-025-02305-x (PMC13125613; doi:10.1038/s41386-025-02305-x)
Supplement: Supplementary file 2 — Supplementary Table S3 [file 41386_2025_2305_MOESM2_ESM.xlsx]

## Sheet: Supp; Table S3
Supplementary Table S3: Results of ANOVAs for data depicted in graphs.
P in bold indicates significance.
	ANOVA table	F (DFn, DFd)	P value
Figure 1d	Time	F (10, 200) = 138.7	P<0.0001
	Paw incision	F (1, 20) = 611.3	P<0.0001
	RRS	F (1, 20) = 13.28	P=0.0016
	Time x Paw incision	F (10, 200) = 86.38	P<0.0001
	Time x RRS	F (10, 200) = 2.887	P=0.0022
	Paw incision x RRS	F (1, 20) = 20.17	P=0.0002
	Time x Paw incision x RRS	F (10, 200) = 2.159	P=0.0218
Figure 1e	Time	F (10, 200) = 105.1	P<0.0001
	Paw incision	F (1, 20) = 300.9	P<0.0001
	RRS	F (1, 20) = 9.547	P=0.0058
	Time x Paw incision	F (10, 200) = 101.4	P<0.0001
	Time x RRS	F (10, 200) = 4.308	P<0.0001
	Paw incision x RRS	F (1, 20) = 6.860	P=0.0164
	Time x Paw incision x RRS	F (10, 200) = 2.110	P=0.0253
Figure 2b	Time	F (6, 156) = 129.1	P<0.0001
	Paw incision	F (1, 26) = 953.3	P<0.0001
	RRS	F (1, 26) = 49.01	P<0.0001
	Time x Paw incision	F (6, 156) = 132.0	P<0.0001
	Time x RRS	F (6, 156) = 4.301	P=0.0005
	Paw incision x RRS	F (1, 26) = 40.68	P<0.0001
	Time x Paw incision x RRS	F (6, 156) = 6.519	P<0.0001
Figure 2c	Paw incision x RRS	F (1, 28) = 12.65	P=0.0014
	Paw incision	F (1, 28) = 59.56	P<0.0001
	RRS	F (1, 28) = 3.361	P=0.0774
Figure 2d	Paw incision x RRS	F (1, 26) = 6.878	P=0.0144
	Paw incision	F (1, 26) = 28.89	P<0.0001
	RRS	F (1, 26) = 18.90	P=0.0002
Figure 2e	Paw incision x RRS	F (1, 27) = 4.120	P=0.0523
	Paw incision	F (1, 27) = 2.263	P=0.1441
	RRS	F (1, 27) = 6.648	P=0.0157
Figure 2f	Paw incision x RRS	F (1, 28) = 5.816	P=0.0227
	Paw incision	F (1, 28) = 5.737	P=0.0235
	RRS	F (1, 28) = 1.560	P=0.2220
Figure 2g	Paw incision x RRS	F (1, 26) = 0.05132	P=0.8226
	Paw incision	F (1, 26) = 16.90	P=0.0003
	RRS	F (1, 26) = 12.99	P=0.0013
Figure 3e	Side	F (1, 52) = 27.81	P<0.0001
	Paw incision	F (1, 52) = 15.87	P=0.0002
	RRS	F (1, 52) = 3.146	P=0.0820
	Side x Paw incision	F (1, 52) = 13.02	P=0.0007
	Side x RRS	F (1, 52) = 7.856	P=0.0071
	Paw incision x RRS	F (1, 52) = 2.244	P=0.1402
	Side x Paw incision x RRS	F (1, 52) = 1.292	P=0.2609
Figure 3f	Side	F (1, 54) = 23.14	P<0.0001
	Paw incision	F (1, 54) = 0.9069	P=0.3452
	RRS	F (1, 54) = 1.627	P=0.2076
	Side x Paw incision	F (1, 54) = 13.54	P=0.0005
	Side x RRS	F (1, 54) = 9.153	P=0.0038
	Paw incision x RRS	F (1, 54) = 1.866	P=0.1776
	Side x Paw incision x RRS	F (1, 54) = 3.589	P=0.0635
Figure 3g	Side	F (1, 53) = 0.7425	P=0.3927
	Paw incision	F (1, 53) = 0.4604	P=0.5004
	RRS	F (1, 53) = 0.4888	P=0.4875
	Side x Paw incision	F (1, 53) = 0.05895	P=0.8091
	Side x RRS	F (1, 53) = 0.9583	P=0.3321
	Paw incision x RRS	F (1, 53) = 0.3054	P=0.5828
	Side x Paw incision x RRS	F (1, 53) = 0.01577	P=0.9005
Figure 3h	Side	F (1, 45) = 4.005	P=0.0514
	Paw incision	F (1, 45) = 1.879	P=0.1772
	RRS	F (1, 45) = 0.2047	P=0.6531
	Side x Paw incision	F (1, 45) = 2.371	P=0.1306
	Side x RRS	F (1, 45) = 3.943	P=0.0532
	Paw incision x RRS	F (1, 45) = 5.771	P=0.0205
	Side x Paw incision x RRS	F (1, 45) = 2.323	P=0.1345
Figure 3i	Side	F (1, 54) = 21.64	P<0.0001
	Paw incision	F (1, 54) = 13.87	P=0.0005
	RRS	F (1, 54) = 7.284	P=0.0093
	Side x Paw incision	F (1, 54) = 17.93	P<0.0001
	Side x RRS	F (1, 54) = 5.597	P=0.0216
	Paw incision x RRS	F (1, 54) = 6.706	P=0.0123
	Side x Paw incision x RRS	F (1, 54) = 3.796	P=0.0566
Figure 3k	Side	F (1, 84) = 0.04640	P=0.8300
	Paw incision	F (1, 84) = 0.1447	P=0.7046
	RRS	F (1, 84) = 5.401	P=0.0225
	Side x Paw incision	F (1, 84) = 0.5410	P=0.4641
	Side x RRS	F (1, 84) = 2.180	P=0.1436
	Paw incision x RRS	F (1, 84) = 0.7059	P=0.4032
	Side x Paw incision x RRS	F (1, 84) = 0.1839	P=0.6691
Figure 3l	Side	F (1, 84) = 3.804	P=0.0545
	Paw incision	F (1, 84) = 24.02	P<0.0001
	RRS	F (1, 84) = 6.654	P=0.0116
	Side x Paw incision	F (1, 84) = 3.221	P=0.0763
	Side x RRS	F (1, 84) = 0.7116	P=0.4013
	Paw incision x RRS	F (1, 84) = 6.892	P=0.0103
	Side x Paw incision x RRS	F (1, 84) = 1.617	P=0.2070
Figure 4b	RRS x Treatment	F (1, 24) = 18.11	P=0.0003
	RRS	F (1, 24) = 5.393	P=0.0290
	Treatment	F (1, 24) = 2.791	P=0.1078
Figure 4d	Time	F (3, 75) = 1.565	P=0.2049
	Treatment	F (1, 25) = 0.7684	P=0.3891
	RRS	F (1, 25) = 49.97	P<0.0001
	Time x Treatment	F (3, 75) = 1.081	P=0.3622
	Time x RRS	F (3, 75) = 0.6920	P=0.5598
	Treatment x RRS	F (1, 25) = 5.413	P=0.0284
	Time x Treatment x RRS	F (3, 75) = 0.8762	P=0.4574
Figure 4c	RRS x Treatment	F (1, 25) = 18.53	P=0.0002
	RRS	F (1, 25) = 15.72	P=0.0005
	Treatment	F (1, 25) = 9.488	P=0.0050
Figure 4e	Time	F (3, 75) = 3.161	P=0.0295
	Treatment	F (1, 25) = 9.916	P=0.0042
	RRS	F (1, 25) = 108.7	P<0.0001
	Time x Treatment	F (3, 75) = 2.621	P=0.0569
	Time x RRS	F (3, 75) = 1.217	P=0.3096
	Treatment x RRS	F (1, 25) = 2.888	P=0.1016
	Time x Treatment x RRS	F (3, 75) = 0.7364	P=0.5336
Figure 5b	RRS x Treatment	F (1, 19) = 4.985	P=0.0378
	Treatment	F (1, 19) = 1.183	P=0.2904
	RRS	F (1, 19) = 5.542	P=0.0295
Figure 5c	RRS x Treatment	F (1, 19) = 0.5072	P=0.4850
	Treatment	F (1, 19) = 0.2166	P=0.6469
	RRS	F (1, 19) = 27.50	P<0.0001
Figure 5d	RRS x Treatment	F (1, 19) = 0.002195	P=0.9631
	Treatment	F (1, 19) = 2.825	P=0.1092
	RRS	F (1, 19) = 32.07	P<0.0001
Figure 5e	Time	F (5, 95) = 321.6	P<0.0001
	Treatment	F (1, 19) = 0.8504	P=0.3680
	RRS	F (1, 19) = 18.18	P=0.0004
	Time x Treatment	F (5, 95) = 0.2603	P=0.9336
	Time x RRS	F (5, 95) = 6.212	P<0.0001
	Treatment x RRS	F (1, 19) = 1.284	P=0.2712
	Time x Treatment x RRS	F (5, 95) = 0.3140	P=0.9035
Figure 5f	Time	F (5, 95) = 329.7	P<0.0001
	Treatment	F (1, 19) = 0.3831	P=0.5433
	RRS	F (1, 19) = 11.58	P=0.0030
	Time x Treatment	F (5, 95) = 0.3517	P=0.8800
	Time x RRS	F (5, 95) = 5.362	P=0.0002
	Treatment x RRS	F (1, 19) = 0.08282	P=0.7766
	Time x Treatment x RRS	F (5, 95) = 0.2376	P=0.9450
Figure 5g	RRS x Treatment	F (1, 17) = 2.678	P=0.1201
	Treatment	F (1, 17) = 6.193	P=0.0235
	RRS	F (1, 17) = 9.017	P=0.0080
Figure 5h	RRS x Treatment	F (1, 21) = 6.731	P=0.0169
	Treatment	F (1, 21) = 0.04469	P=0.8346
	RRS	F (1, 21) = 2.986	P=0.0987
Figure 5i	RRS x Treatment	F (1, 21) = 6.567	P=0.0181
	Treatment	F (1, 21) = 7.871	P=0.0106
	RRS	F (1, 21) = 1.829	P=0.1906
Figure 5j	Time	F (5, 105) = 372.6	P<0.0001
	Treatment	F (1, 21) = 27.82	P<0.0001
	RRS	F (1, 21) = 7.768	P=0.0110
	Time x Treatment	F (5, 105) = 4.181	P=0.0017
	Time x RRS	F (5, 105) = 2.086	P=0.0729
	Treatment x RRS	F (1, 21) = 15.86	P=0.0007
	Time x Treatment x RRS	F (5, 105) = 1.613	P=0.1629
Figure 5k	Time	F (5, 105) = 412.5	P<0.0001
	Treatment	F (1, 21) = 11.11	P=0.0032
	RRS	F (1, 21) = 3.321	P=0.0827
	Time x Treatment	F (5, 105) = 3.723	P=0.0038
	Time x RRS	F (5, 105) = 1.773	P=0.1247
	Treatment x RRS	F (1, 21) = 4.124	P=0.0551
	Time x Treatment x RRS	F (5, 105) = 1.653	P=0.1524
